# Supplementary material for: Comparison of the Performance Parameters of BioHPP® and Biocetal® Used in the Production of Prosthetic Restorations in Dentistry—Part II: Physicochemical and Microbiological Tests: An In Vitro Study
Source: Materials (Basel). 2025 Jan 23;18(3):519. doi: 10.3390/ma18030519 (PMC11818142; doi:10.3390/ma18030519)
Supplement: Supplementary file 1 [file materials-18-00519-s001.zip]

Archive with 1 entries (1 files):
- materials-3384230-supplementary.pdf
